# Supplementary material for: Real-world experience with circulating tumor DNA in cerebrospinal fluid from patients with central nervous system tumors
Source: Acta Neuropathol Commun. 2024 Sep 17;12:151. doi: 10.1186/s40478-024-01846-4 (PMC11406943; doi:10.1186/s40478-024-01846-4)
Supplement: Supplementary file 11 — Supplementary Material 11. Additional file 1: Lung cohort with clinical and cytology data. [file 40478_2024_1846_MOESM11_ESM.xlsx]

## Sheet: Sheet1
cBio.Portal.ID	AGE (at collection, years)	SEX	DIED	DRIVER	CTCs	CYTOLOGY	Interval Since Diagnosis	Interval b/n Collection and Death/LFU	SRS	Parenchymal Disease? (1-yes, 0-no)	Lepto? (1-yes, 0-no)	alteration_present (1-yes, 0-no)
P-0012905-T04-IM6	23	MALE	TRUE	driver negative	0	negative	1266	453	Y	1	0	0
P-0056097-T01-IM6	30	MALE	TRUE	ALK	20	suspicious cells present	3039	365		1	1	1
P-0014310-T02-IM6	30	FEMALE	TRUE	ALK	n/a	n/a	1147	80	N	1	1	1
P-0023860-T08-IM7	34	MALE	FALSE	EGFR	>200	positive	1666	328		1	1	1
P-0023860-T05-IM7	34	MALE	FALSE	EGFR	>200	positive	1578	416	Y	1	1	1
P-0023860-T10-IM7	34	MALE	FALSE	EGFR	>200	positive	1711	283	Y	1	1	1
P-0023860-T11-IM7	35	MALE	FALSE	EGFR	>200	positive	1773	221	Y	1	1	1
P-0023860-T13-IM7	35	MALE	FALSE	EGFR	>200	positive	1831	163	Y	1	1	1
P-0078731-T01-IM7	35	FEMALE	FALSE	ROS1	n/a	suspicious (outside)	2416	203	Y	1	1	1
P-0026336-T03-IM6	37	MALE	FALSE	ALK	0	negative	1142	935	Y	1	0	0
P-0061991-T04-IM7	37	FEMALE	FALSE	ERBB2	0	negative	70	717	Y	1	0	0
P-0036106-T02-IM7	38	FEMALE	FALSE	ALK	0	negative	955	749		1	0	0
P-0052310-T05-IM7	38	MALE	FALSE	EGFR	0	negative	946	176	N	1	0	0
P-0061991-T06-IM7	38	FEMALE	FALSE	ERBB2	0	negative	630	157	Y	1	0	0
P-0073781-T05-IM7	39	MALE	FALSE	EGFR	71	suspicious cells present	267	202	N	1	1	1
P-0073781-T07-IM7	39	MALE	FALSE	EGFR	98	positive	280	189	N	1	1	1
P-0070643-T01-IM7	39	FEMALE	FALSE	EGFR	>200	positive	1006	98		1	1	1
P-0073781-T08-IM7	39	MALE	FALSE	EGFR	n/a	suspicious cells present	354	115	N	1	1	1
P-0061991-T07-IM7	39	FEMALE	FALSE	ERBB2	n/a	negative	688	99	Y	1	0	0
P-0054722-T05-IM7	40	FEMALE	FALSE	EGFR	10	negative	790	300	N	0	1	0
P-0054722-T04-IM7	40	FEMALE	FALSE	EGFR	n/a	negative	719	371		1	1	0
P-0078556-T02-IM7	41	MALE	TRUE	RET	n/a	n/a	948	75		1	0	1
P-0054722-T07-IM7	41	FEMALE	FALSE	EGFR	2	negative	894	196	N	0	1	1
P-0054722-T09-IM7	41	FEMALE	FALSE	EGFR	n/a	negative	950	140	N	0	1	0
P-0054722-T11-IM7	41	FEMALE	FALSE	EGFR	n/a	negative	979	111	N	0	1	0
P-0021797-T05-IM7	42	MALE	TRUE	ERBB2	>200	positive	1562	348		1	1	1
P-0081016-T02-IM7	42	FEMALE	FALSE	EGFR	0	negative	240	258	Y	1	0	0
P-0061304-T03-IM7	45	FEMALE	TRUE	EGFR	76	positive	317	207	Y	1	1	1
P-0036909-T02-IM6	46	FEMALE	TRUE	EGFR	0	negative	92	945		1	0	0
P-0073003-T01-IM7	46	FEMALE	FALSE	EGFR	0	negative	807	470	N	1	0	0
P-0005114-T09-IM7	46	FEMALE	FALSE	EGFR	44	atypical	2619	224	N	1	1	1
P-0062998-T03-IM7	46	FEMALE	FALSE	EGFR	>200	positive	453	97		1	1	1
P-0005114-T10-IM7	47	FEMALE	FALSE	EGFR	29	atypical	2682	161	N	1	1	1
P-0073120-T06-IM7	47	FEMALE	FALSE	EGFR	>200	positive	1930	310	Y	0	1	1
P-0073120-T08-IM7	47	FEMALE	FALSE	EGFR	>200	positive	1993	247	Y	0	1	1
P-0073120-T10-IM7	47	FEMALE	FALSE	EGFR	>200	positive	2047	193	Y	0	1	1
P-0073120-T01-IM7	47	FEMALE	FALSE	EGFR	31	suspicious cells present	1756	484		1	1	1
P-0073120-T02-IM7	47	FEMALE	FALSE	EGFR	>200	positive	1805	435		1	1	1
P-0073120-T03-IM7	47	FEMALE	FALSE	EGFR	n/a	positive	1865	375		1	1	1
P-0045119-T03-IM7	48	FEMALE	FALSE	EGFR	0	negative	1069	256		1	0	0
P-0033093-T05-IM7	48	FEMALE	TRUE	EGFR	0	negative	1140	260	Y	1	0	0
P-0062020-T06-IM7	48	FEMALE	FALSE	EGFR	0	negative	342	456		1	0	0
P-0073120-T12-IM7	48	FEMALE	FALSE	EGFR	n/a	positive	2103	137	Y	0	1	1
P-0073120-T13-IM7	48	FEMALE	FALSE	EGFR	n/a	positive	2131	109	Y	0	1	1
P-0076684-T01-IM7	48	MALE	TRUE	ERBB2	n/a	positive (outside)	306	19		1	1	1
P-0029152-T02-IM6	49	FEMALE	TRUE	BRAF	0	negative	645	123	Y	1	0	0
P-0054129-T05-IM7	50	MALE	FALSE	EGFR	0	negative	834	262	N	1	0	0
P-0063353-T02-IM7	50	FEMALE	FALSE	ERBB2	14	atypical	623	145	N	1	1	1
P-0059526-T04-IM7	50	FEMALE	FALSE	EGFR	n/a	positive	535	356		1	1	1
P-0059526-T06-IM7	50	FEMALE	FALSE	EGFR	8	positive	601	290	Y	1	1	1
P-0072023-T03-IM7	51	FEMALE	TRUE	EGFR	0	negative	1212	47		1	0	0
P-0061333-T05-IM7	51	FEMALE	TRUE	KRAS	1	negative	414	89		1	0	1
P-0082101-T02-IM7	51	MALE	FALSE	EGFR	0	negative	134	131	N	0	1	1
P-0071817-T03-IM7	51	MALE	TRUE	ERBB2	176	positive	217	123	N	1	1	1
P-0082365-T01-IM7	52	FEMALE	FALSE	driver negative	0	negative	1440	198	Y	1	0	0
P-0045149-T01-IM6	52	FEMALE	FALSE	EGFR	0	negative	1566	1201	Y	1	0	0
P-0030797-T04-IM7	52	FEMALE	FALSE	EGFR	>200	positive	1657	202	N	0	1	1
P-0027531-T02-IM6	52	FEMALE	TRUE	EGFR	>200	positive	939	334	N	1	1	1
P-0054419-T02-IM6	52	FEMALE	TRUE	ROS1	>200	positive	127	419		1	1	1
P-0030797-T05-IM7	53	FEMALE	FALSE	EGFR	94	positive	1721	138	N	0	1	1
P-0055106-T03-IM7	53	MALE	TRUE	ERBB2	7	negative	306	47	N	1	1	1
P-0085957-T02-IM7	54	MALE	FALSE	EGFR	n/a	negative	1362	29	Y	1	0	0
P-0070057-T02-IM7	54	FEMALE	FALSE	driver negative	1	negative	386	206		1	0	1
P-0044960-T03-IM6	54	FEMALE	TRUE	EGFR	24	negative	392	166	N	1	1	1
P-0074126-T01-IM7	54	MALE	TRUE	EGFR	n/a	positive	336	33		0	1	1
P-0042717-T03-IM6	54	MALE	TRUE	EGFR	n/a	n/a	658	30		1	1	1
P-0017752-T08-IM6	54	MALE	TRUE	ROS1	3	negative	1300	27		1	1	1
P-0041118-T03-IM6	54	MALE	TRUE	ROS1	>200	positive	449	436		1	1	1
P-0041118-T07-IM7	54	MALE	TRUE	ROS1	33	suspicious	776	109		1	1	1
P-0040252-T01-IM6	55	FEMALE	FALSE	BRAF	0	negative	1241	1453		1	0	0
P-0055682-T08-IM7	55	FEMALE	TRUE	EGFR	0	negative	927	150	Y	1	0	0
P-0005813-T09-IM7	55	FEMALE	TRUE	EGFR	62	positive	2097	246	N	1	1	0
P-0005813-T08-IM7	55	FEMALE	TRUE	EGFR	>200	positive	2055	289	N	1	1	1
P-0005813-T10-IM7	55	FEMALE	TRUE	EGFR	50	suspicious cells present	2140	202	N	1	1	1
P-0041118-T05-IM6	55	MALE	TRUE	ROS1	>200	positive	737	148		1	1	1
P-0041118-T06-IM6	55	MALE	TRUE	ROS1	>200	positive	741	144		1	1	1
P-0042732-T03-IM7	55	FEMALE	TRUE	EGFR	>200	positive	774	315	N	1	1	1
P-0050388-T01-IM6	55	MALE	FALSE	ALK	3	negative	3453	1174	Y	1	1	0
P-0041118-T01-IM6	55	MALE	TRUE	ROS1	>200	positive	233	652		1	1	0
P-0041118-T04-IM6	55	MALE	TRUE	ROS1	145	positive	699	186		1	1	0
P-0041118-T08-IM7	55	MALE	TRUE	ROS1	164	positive	790	95		1	1	0
P-0074634-T01-IM7	56	FEMALE	FALSE	EGFR	166	suspicious	71	435	N	0	1	1
P-0074634-T02-IM7	56	FEMALE	FALSE	EGFR	n/a	positive	308	198	N	0	1	1
P-0074634-T03-IM7	56	FEMALE	FALSE	EGFR	n/a	atypical	385	121	N	0	1	1
P-0061004-T02-IM7	56	FEMALE	TRUE	EGFR	>200	negative	49	133		0	1	1
P-0051617-T02-IM7	56	MALE	TRUE	EGFR	>200	positive	980	43	Y	1	1	1
P-0046923-T03-IM6	57	FEMALE	TRUE	BRAF	0	negative	35	85	N	1	0	0
P-0001300-T04-IM6	57	FEMALE	FALSE	EGFR	130	positive	1932	1191		1	1	1
P-0047077-T01-IM6	57	MALE	TRUE	EGFR	>200	positive	1761	664		1	1	1
P-0007705-T02-IM6	57	MALE	TRUE	ALK	35	positive	1932	577		1	1	1
P-0052827-T01-IM6	57	MALE	TRUE	EGFR	60	atypical	604	51		1	1	1
P-0045267-T03-IM7	58	FEMALE	TRUE	ERBB2	0	negative	835	447	N	1	0	0
P-0055609-T03-IM7	58	MALE	FALSE	KRAS	0	negative	374	615	Y	1	0	0
P-0067376-T03-IM7	58	MALE	TRUE	driver negative	0	negative	50	262		1	0	0
P-0082963-T01-IM7	58	FEMALE	FALSE	EGFR	0	negative	432	182	N	1	0	0
P-0052860-T02-IM6	58	MALE	TRUE	driver negative	2	suspicious cells present	57	857	N	1	1	0
P-0055502-T14-IM7	58	FEMALE	FALSE	EGFR	0	negative	1670	195	Y	1	0	1
P-0047077-T02-IM6	58	MALE	TRUE	EGFR	139	positive	2103	322		1	1	1
P-0028944-T02-IM7	58	MALE	TRUE	KRAS	74	negative	930	110	Y	0	1	1
P-0064517-T05-IM7	58	MALE	TRUE	driver negative	133	suspicious cells present	260	11		0	1	1
P-0020236-T05-IM6	58	FEMALE	TRUE	EGFR	0	suspicious cells present	1793	908		1	1	1
P-0033313-T07-IM7	58	FEMALE	TRUE	EGFR	>200	positive	909	189		1	1	1
P-0033313-T08-IM7	58	FEMALE	TRUE	EGFR	>200	positive	966	132		1	1	1
P-0033313-T09-IM7	58	FEMALE	TRUE	EGFR	>200	positive	1035	63		1	1	1
P-0033313-T11-IM7	58	FEMALE	TRUE	EGFR	>200	suspicious cells present	1069	29		1	1	1
P-0078180-T02-IM7	59	MALE	FALSE	EGFR	0	negative	1011	121		1	0	0
P-0033313-T03-IM6	59	FEMALE	TRUE	EGFR	0	negative (reactive cells present)	568	530		1	0	0
P-0045267-T04-IM7	59	FEMALE	TRUE	ERBB2	0	negative	1068	214	N	1	0	1
P-0033313-T02-IM6	59	FEMALE	TRUE	EGFR	0	negative	498	600		1	1	1
P-0040935-T01-IM6	59	FEMALE	TRUE	EGFR	>200	positive	1042	42	N	1	1	1
P-0055288-T01-IM6	59	FEMALE	TRUE	EGFR	>200	positive	1016	80	Y	0	1	1
P-0085834-T01-IM7	59	MALE	TRUE	driver negative	n/a	positive	587	25		1	1	1
P-0032790-T05-IM6	59	MALE	TRUE	KRAS	1	negative	636	32	Y	1	1	1
P-0025741-T05-IM7	59	FEMALE	TRUE	EGFR	106	positive	1593	21	N	1	1	1
P-0033313-T05-IM7	59	FEMALE	TRUE	EGFR	>200	positive	810	288		1	1	1
P-0033313-T04-IM6	59	FEMALE	TRUE	EGFR	1	negative	639	459		1	1	0
P-0044493-T03-IM7	60	FEMALE	FALSE	driver negative	n/a	negative	1360	138	Y	1	0	1
P-0057194-T02-IM7	60	FEMALE	TRUE	EGFR	>200	negative	325	495		1	1	1
P-0048114-T02-IM6	60	MALE	TRUE	KRAS	3	negative	17	125	N	1	1	1
P-0027848-T04-IM7	60	MALE	FALSE	driver negative	n/a	positive	1481	367	Y	1	1	1
P-0027848-T05-IM7	60	MALE	FALSE	driver negative	>200	positive	1515	333	Y	1	1	1
P-0040375-T01-IM6	60	FEMALE	TRUE	KRAS	136	positive	704	76		1	1	1
P-0043625-T02-IM6	60	MALE	TRUE	KRAS	84	atypical	351	177		1	1	1
P-0027848-T06-IM7	60	MALE	FALSE	driver negative	2	negative	1569	279	N	0	1	1
P-0067482-T01-IM7	61	MALE	FALSE	EGFR	0	negative	7	108		1	0	0
P-0069005-T04-IM7	61	FEMALE	TRUE	KRAS	0	negative	632	55		1	0	0
P-0057194-T03-IM7	61	FEMALE	TRUE	EGFR	0	negative	511	309		1	0	0
P-0057194-T04-IM7	61	FEMALE	TRUE	EGFR	0	negative	585	235		1	0	0
P-0076766-T03-IM7	61	FEMALE	FALSE	driver negative	0	negative	149	242	N	1	0	0
P-0038201-T01-IM6	61	FEMALE	FALSE	ALK	0	negative	1341	1217		1	1	0
P-0048233-T01-IM6	61	FEMALE	FALSE	driver negative	0	negative	323	1179	N	1	0	1
P-0037338-T03-IM6	61	MALE	TRUE	driver negative	1	negative	581	289	Y	1	1	1
P-0053993-T02-IM6	61	FEMALE	TRUE	EGFR	154	suspicious cells present	895	104	Y	1	1	1
P-0052145-T03-IM7	61	FEMALE	TRUE	EGFR	n/a	suspicious cells present	749	168		1	1	1
P-0052145-T05-IM7	61	FEMALE	TRUE	EGFR	38	positive	777	140		1	1	1
P-0035182-T02-IM6	62	FEMALE	TRUE	EGFR	12	negative	647	252	Y	1	1	0
P-0022838-T02-IM7	62	FEMALE	TRUE	KRAS	159	positive	1463	136		1	1	1
P-0043747-T03-IM7	62	MALE	TRUE	driver negative	64	positive	606	166		1	1	1
P-0042173-T02-IM7	62	MALE	TRUE	ERBB2	>200	atypical	838	393	N	1	1	1
P-0055117-T02-IM7	62	FEMALE	TRUE	EGFR	>200	positive	2130	82		0	1	1
P-0053993-T01-IM6	62	FEMALE	TRUE	EGFR	1	positive	753	246	Y	1	1	1
P-0063798-T04-IM7	63	FEMALE	FALSE	EGFR	n/a	negative	364	377		1	0	0
P-0068612-T02-IM7	63	FEMALE	FALSE	EGFR	0	negative	91	495		1	0	0
P-0028615-T02-IM6	63	FEMALE	FALSE	EGFR	0	negative	899	1029	Y	1	1	0
P-0015332-T02-IM6	63	FEMALE	FALSE	EGFR	0	negative	2876	1007	N	1	1	0
P-0009481-T03-IM7	63	FEMALE	TRUE	EGFR	2	positive	2218	46	N	0	1	0
P-0023910-T13-IM6	63	FEMALE	TRUE	EGFR	65	positive	816	839	N	0	1	0
P-0063325-T01-IM7	63	FEMALE	TRUE	EGFR	0	negative	126	177		1	0	1
P-0023910-T06-IM6	63	FEMALE	TRUE	EGFR	137	suspicious cells present	539	1116	N	0	1	1
P-0023910-T09-IM6	63	FEMALE	TRUE	EGFR	>200	positive	665	990	N	0	1	1
P-0069008-T05-IM7	63	FEMALE	TRUE	EGFR	n/a	positive	1208	40	N	1	1	1
P-0072349-T01-IM7	63	FEMALE	TRUE	EGFR	3	negative	728	130		1	1	1
P-0006883-T02-IM6	63	FEMALE	TRUE	EGFR	>200	positive	1742	14		1	1	1
P-0026050-T04-IM6	63	FEMALE	TRUE	EGFR	>200	positive	499	22		1	1	1
P-0058474-T04-IM7	63	MALE	FALSE	EGFR, ERBB2	>200	positive	1405	178		1	1	1
P-0015332-T03-IM7	64	FEMALE	FALSE	EGFR	0	negative	3206	677	N	1	0	0
P-0003715-T02-IM6	64	FEMALE	FALSE	KRAS	0	negative	1956	987	Y	1	0	0
P-0043844-T01-IM6	64	FEMALE	FALSE	KRAS	0	negative	1097	1353	N	1	0	0
P-0064933-T03-IM7	64	MALE	FALSE	KRAS	n/a	negative	96	628		1	0	0
P-0064933-T04-IM7	64	MALE	FALSE	KRAS	n/a	negative	285	724		1	0	0
P-0063798-T02-IM7	64	FEMALE	FALSE	EGFR	0	negative	14	727		1	0	0
P-0071496-T01-IM7	64	FEMALE	FALSE	KRAS	0	atypical	401	522	Y	1	0	1
P-0023910-T11-IM6	64	FEMALE	TRUE	EGFR	>200	positive	735	920	N	0	1	1
P-0023910-T15-IM6	64	FEMALE	TRUE	EGFR	>200	positive	931	724	N	0	1	1
P-0062817-T03-IM7	64	MALE	TRUE	KRAS	6	negative	132	160		1	1	1
P-0025189-T02-IM6	65	FEMALE	TRUE	KRAS	0	negative	524	411		1	0	0
P-0025189-T03-IM6	65	FEMALE	TRUE	KRAS	0	negative	700	235		1	0	0
P-0074680-T02-IM7	65	FEMALE	FALSE	EGFR	0	negative	19	419	N	1	0	0
P-0039430-T04-IM7	65	FEMALE	FALSE	KRAS	0	negative	707	773	Y	1	0	0
P-0003715-T03-IM7	65	FEMALE	FALSE	KRAS	0	negative	2228	715	Y	1	0	0
P-0009481-T02-IM6	65	FEMALE	TRUE	EGFR	0	negative	1430	834	N	1	1	0
P-0072828-T04-IM7	65	FEMALE	FALSE	EGFR	0	negative	641	220	Y	1	1	0
P-0072828-T05-IM7	65	FEMALE	FALSE	EGFR	0	negative	702	159	Y	1	1	0
P-0023023-T02-IM6	65	MALE	TRUE	MET	0	negative	1527	149		1	0	1
P-0069650-T01-IM7	65	FEMALE	TRUE	driver negative	0	negative	10	59		1	0	1
P-0059466-T03-IM7	65	FEMALE	TRUE	EGFR	>200	positive	197	27	N	0	1	1
P-0059984-T01-IM7	65	FEMALE	TRUE	EGFR	108	atypical	194	279		1	1	1
P-0032358-T06-IM7	66	MALE	TRUE	EGFR	n/a	negative	1323	194	N	1	0	0
P-0039879-T03-IM6	66	FEMALE	TRUE	EGFR	0	negative	533	595	N	1	0	0
P-0084404-T02-IM7	66	FEMALE	FALSE	EGFR	n/a	atypical	5621	132	Y	1	1	1
P-0079739-T03-IM7	66	FEMALE	TRUE	KRAS	>200	suspicious cells present	3226	69	N	1	1	1
P-0047618-T01-IM6	66	MALE	TRUE	EGFR	164	positive	474	65		1	1	1
P-0038266-T02-IM7	66	FEMALE	TRUE	EGFR	>200	positive	1086	92		1	1	1
P-0062275-T02-IM7	67	MALE	TRUE	KRAS	>200	positive	242	125		0	1	1
P-0063673-T02-IM7	67	FEMALE	TRUE	EGFR	>200	positive	4005	15	N	1	1	1
P-0021879-T03-IM6	68	FEMALE	FALSE	RET	n/a	n/a	2724	384	N	1	0	0
P-0045624-T04-IM7	68	FEMALE	TRUE	KRAS	14	negative	1071	151	N	0	1	1
P-0037767-T05-IM7	68	FEMALE	TRUE	EGFR	143	positive	1218	276	Y	0	1	1
P-0037767-T06-IM7	68	FEMALE	TRUE	EGFR	n/a	positive	1393	101	Y	0	1	1
P-0046202-T01-IM6	68	MALE	TRUE	BRAF	>200	negative	606	287		1	1	1
P-0037767-T04-IM7	68	FEMALE	TRUE	EGFR	>200	positive	1191	303	Y	1	1	1
P-0018022-T04-IM6	69	FEMALE	TRUE	EGFR	0	negative	1291	868	Y	1	0	0
P-0049307-T03-IM7	69	FEMALE	FALSE	ALK	0	n/a	469	714	Y	1	0	0
P-0049752-T02-IM6	69	MALE	TRUE	MET	0	negative	175	494	Y	1	1	0
P-0066283-T01-IM7	69	MALE	TRUE	KRAS	2	negative	17	18	N	1	1	0
P-0079016-T03-IM7	69	FEMALE	FALSE	driver negative	n/a	negative	166	134	N	1	0	1
P-0033683-T03-IM7	69	FEMALE	FALSE	EGFR	7	negative	4227	421		0	1	1
P-0033781-T02-IM7	69	FEMALE	TRUE	EGFR	23	positive	1421	73		0	1	1
P-0039237-T03-IM7	69	FEMALE	TRUE	KRAS	>200	positive	1051	24		1	1	1
P-0035162-T05-IM6	69	FEMALE	TRUE	MET	>200	negative	675	168		1	1	1
P-0035162-T06-IM7	69	FEMALE	TRUE	MET	76	negative	751	92		1	1	1
P-0035162-T07-IM7	69	FEMALE	TRUE	MET	59	atypical	764	79		1	1	1
P-0072615-T02-IM7	70	MALE	TRUE	EGFR	0	negative	1548	233	Y	1	0	0
P-0040694-T03-IM6	70	FEMALE	TRUE	KRAS	0	negative	969	25		1	0	0
P-0049646-T02-IM7	70	FEMALE	FALSE	KRAS	0	negative	652	552		1	0	0
P-0047204-T02-IM7	70	MALE	TRUE	driver negative	2	negative	694	160	N	1	0	0
P-0017319-T02-IM6	70	FEMALE	TRUE	EGFR	96	suspicious	6318	454	N	0	1	1
P-0017319-T06-IM6	70	FEMALE	TRUE	EGFR	186	atypical	6488	284	N	0	1	1
P-0017319-T08-IM6	70	FEMALE	TRUE	EGFR	83	negative	6633	139	N	0	1	1
P-0017319-T04-IM6	70	FEMALE	TRUE	EGFR	68	negative	6390	382	N	0	1	1
P-0039237-T02-IM7	70	FEMALE	TRUE	KRAS	98	suspicious	840	235		1	1	1
P-0032183-T05-IM6	70	MALE	TRUE	driver negative	71	negative	661	95		1	1	1
P-0041976-T02-IM6	70	MALE	TRUE	EGFR	>200	positive	423	141		1	1	1
P-0082932-T02-IM7	71	MALE	FALSE	driver negative	0	negative	561	193	N	1	0	0
P-0002218-T03-IM6	71	FEMALE	FALSE	EGFR	0	negative	1953	1093	Y	1	0	0
P-0032105-T06-IM6	71	FEMALE	FALSE	ALK	0	negative	2206	1081		1	0	0
P-0040034-T03-IM6	71	MALE	TRUE	driver negative	>200	positive	388	406	N	1	1	1
P-0017319-T07-IM6	71	FEMALE	TRUE	EGFR	92	negative	6577	195	N	0	1	1
P-0028337-T02-IM6	71	FEMALE	TRUE	KRAS	>200	positive	1056	16	Y	1	1	1
P-0030562-T05-IM7	72	FEMALE	FALSE	EGFR	0	negative	1544	204	N	1	0	0
P-0032105-T08-IM7	72	FEMALE	FALSE	ALK	0	negative	2412	875		1	0	0
P-0083481-T03-IM7	72	FEMALE	FALSE	EGFR	1	negative	33	104	N	1	0	1
P-0078897-T02-IM7	72	FEMALE	FALSE	EGFR	>200	positive	207	220	N	1	1	1
P-0045566-T06-IM7	72	FEMALE	TRUE	ALK	>200	positive	871	95		0	1	1
P-0000280-T07-IM7	72	FEMALE	FALSE	EGFR	n/a	negative	6641	111	Y	1	1	1
P-0000280-T05-IM7	72	FEMALE	FALSE	EGFR	6	negative	6607	146	Y	1	1	1
P-0014808-T03-IM6	72	FEMALE	TRUE	RET	128	positive	1093	258		1	1	1
P-0055579-T02-IM7	72	MALE	TRUE	EGFR	6	atypical	597	134	Y	1	1	1
P-0032105-T10-IM7	73	FEMALE	FALSE	ALK	1	negative	2616	671		1	0	0
P-0032105-T11-IM7	73	FEMALE	FALSE	ALK	0	negative	2735	552		1	0	0
P-0032105-T09-IM7	73	FEMALE	FALSE	ALK	N/A	negative	2504	783		1	0	0
P-0032105-T07-IM6	73	FEMALE	FALSE	ALK	0	negative	2287	1000		1	0	0
P-0032105-T03-IM6	73	FEMALE	FALSE	ALK	4	negative	1783	1504		1	1	0
P-0035324-T03-IM6	73	FEMALE	TRUE	EGFR	1	negative	611	76		1	0	1
P-0078897-T05-IM7	73	FEMALE	FALSE	EGFR	N/a	positive	289	138	N	1	1	1
P-0025284-T03-IM6	73	FEMALE	TRUE	EGFR	4	negative	488	130		1	1	1
P-0025127-T02-IM7	73	FEMALE	TRUE	EGFR	27	positive	1482	34		0	1	1
P-0079209-T02-IM7	73	MALE	FALSE	KRAS	n/a	negative	1333	245	Y	1	1	1
P-0062982-T03-IM7	73	FEMALE	TRUE	EGFR	>200	positive	886	199		1	1	1
P-0032105-T14-IM7	74	FEMALE	FALSE	ALK	1	negative	2841	446		1	0	0
P-0032105-T15-IM7	74	FEMALE	FALSE	ALK	0	negative	2975	312	N	1	0	0
P-0052144-T04-IM7	74	FEMALE	TRUE	KRAS	0	negative	380	334		1	0	0
P-0083079-T02-IM7	74	MALE	FALSE	driver negative	0	negative	327	194	N	1	0	0
P-0032105-T05-IM6	74	FEMALE	FALSE	ALK	0	negative	1845	1442		1	0	0
P-0085183-T01-IM7	74	MALE	TRUE	driver negative	n/a	negative	221	67	N	1	0	1
P-0057140-T01-IM6	74	MALE	TRUE	EGFR	0	negative	-2	262		1	0	1
P-0083071-T02-IM7	74	FEMALE	FALSE	EGFR	4	suspicious cells present	84	189	N	1	1	0
P-0032105-T19-IM7	75	FEMALE	FALSE	ALK	n/a	negative	3191	96	N	1	0	0
P-0032105-T16-IM7	75	FEMALE	FALSE	ALK	0	negative	3101	186	N	1	0	0
P-0010333-T02-IM7	75	FEMALE	TRUE	EGFR	0	negative	1982	288	Y	1	0	0
P-0032477-T03-IM7	75	FEMALE	FALSE	EGFR	41	scant suspicious cells	2466	250	N	1	1	1
P-0051534-T02-IM7	75	FEMALE	TRUE	MET	>200	positive	400	19		1	1	1
P-0032477-T04-IM7	76	FEMALE	FALSE	EGFR	n/a	negative	2582	134	N	1	0	1
P-0017166-T02-IM6	76	FEMALE	TRUE	EGFR	>200	positive	2020	295	Y	1	1	1
P-0017166-T03-IM7	76	FEMALE	TRUE	EGFR	8	atypical	2182	133	N	1	1	1
P-0033609-T02-IM7	77	FEMALE	TRUE	KRAS	8	positive	1117	283	N	1	1	0
P-0056318-T04-IM7	77	FEMALE	FALSE	EGFR	10	negative	1561	170	Y	1	1	1
P-0080115-T03-IM7	77	MALE	FALSE	EGFR	>200	positive	3014	298	N	1	1	1
P-0080115-T06-IM7	77	MALE	FALSE	EGFR	113	positive	3116	196	N	1	1	1
P-0080115-T08-IM7	77	MALE	FALSE	EGFR	>200	positive	3172	140	N	1	1	1
P-0063081-T04-IM7	77	FEMALE	TRUE	ROS1	>200	positive	328	396		0	1	1
P-0080115-T02-IM7	77	MALE	FALSE	EGFR	>200	positive	2926	386		1	1	1
P-0056318-T06-IM7	78	FEMALE	FALSE	EGFR	n/a	negative	1626	105	Y	1	0	0
P-0031303-T02-IM7	78	FEMALE	FALSE	KRAS	1	negative	1023	760	N	1	0	0
P-0055262-T03-IM7	78	FEMALE	TRUE	EGFR	0	negative	580	318		1	0	0
P-0046823-T07-IM7	78	FEMALE	TRUE	EGFR	5	negative	4704	64		1	1	1
P-0006280-T03-IM7	78	FEMALE	TRUE	EGFR	6	atypical	3808	264		1	1	1
P-0033609-T03-IM7	78	FEMALE	TRUE	KRAS	0	positive	1297	103	N	1	1	1
P-0046823-T04-IM7	79	FEMALE	TRUE	EGFR	0	negative	4435	333		1	0	0
P-0064658-T03-IM7	79	MALE	TRUE	driver negative	n/a	negative	351	126		1	0	1
P-0080052-T02-IM7	80	FEMALE	FALSE	EGFR	>200	positive	729	259	N	0	1	1
P-0046209-T05-IM7	81	MALE	TRUE	EGFR, MET	>200	n/a	8109	15	N	0	1	1
P-0080052-T04-IM7	81	FEMALE	FALSE	EGFR	28	atypical	799	189	N	0	1	1
P-0080052-T06-IM7	81	FEMALE	FALSE	EGFR	n/a	suspicious cells present	904	84	N	0	1	1
P-0012449-T03-IM6	82	MALE	TRUE	KRAS	154	positive	1270	38	N	0	1	1
P-0015431-T02-IM7	83	MALE	TRUE	KRAS	1	negative	1524	25		1	0	0
P-0050657-T02-IM7	83	MALE	TRUE	MET	>200	negative	514	31		1	1	1
P-0045172-T02-IM7	83	FEMALE	FALSE	EGFR	85	positive	1090	212	Y	0	1	1
