# Supplementary material for: Real-world experience with circulating tumor DNA in cerebrospinal fluid from patients with central nervous system tumors
Source: Acta Neuropathol Commun. 2024 Sep 17;12:151. doi: 10.1186/s40478-024-01846-4 (PMC11406943; doi:10.1186/s40478-024-01846-4)
Supplement: Supplementary file 12 — Supplementary Material 12. Additional file 2: Glioma cohort with tissue and CSF disease-relevant genomic comparisons. [file 40478_2024_1846_MOESM12_ESM.xlsx]

## Sheet: Glioma_table
cBio.Portal.ID	Pathology tissue diagnosis (WHO 2021 classification where feasible)	Disease-relevant genes altered from tissue	Disease-relevant genes altered from CSF
P-0011248-T03-IM6	Oligodendroglioma, IDH-mutant and 1p/19q codeleted	IDH1, TERT, CIC	CIC
P-0011257-T02-IM7	Astrocytoma, IDH-mutant	IDH1, TP53, ATRX	IDH1, TP53
P-0012335-T02-IM7	Glioblastoma, IDH-wildtype	TERT, MDM2	TERT, PDGFRA, MDM2
P-0019595-T02-IM6	Astrocytoma, IDH-mutant	IDH1, TP53, CIC	IDH1, TP53, CIC
P-0026227-T02-IM6	Astrocytoma, IDH-mutant	IDH1, TP53, ATRX	IDH1, TP53, ATRX
P-0027683-T02-IM6	Diffuse Hemispheric glioma, H3 G34-mutant	H3F3A
P-0032954-T05-IM6	Astrocytoma, IDH-mutant
P-0033342-T02-IM6	Glioblastoma, IDH-wildtype		EGFR
P-0035180-T04-IM6	Glioblastoma, IDH-wildtype	NF1, PTEN	NF1, PTEN
P-0036307-T02-IM6	Glioblastoma, IDH-wildtype	EGFR, TERT	EGFR, TERT
P-0036307-T04-IM6	Glioblastoma, IDH-wildtype	EGFR, TERT	EGFR, TERT
P-0036583-T01-IM6	Diffuse Hemispheric glioma, H3 G34-mutant	H3F3A	H3F3A
P-0037509-T02-IM6	Diffuse pediatric-type high-grade glioma, H3-wildtype and IDH-wildtype	TP53, ATRX, CDKN2A	TP53, ATRX, CDKN2A
P-0038248-T02-IM6	EWSR1::BEND2 fused rhabdoid neoplasm	No tissue sequencing	EWSR1
P-0038248-T04-IM6	EWSR1::BEND2 fused rhabdoid neoplasm	No tissue sequencing	EWSR1
P-0038248-T07-IM6	EWSR1::BEND2 fused rhabdoid neoplasm	EWSR1	EWSR1
P-0039979-T01-IM6	High grade glioma	No tissue sequencing	H3F3B, FGFR1
P-0041221-T02-IM6	Glioblastoma, IDH-wildtype	TERT, EGFR	TERT, EGFR
P-0042421-T01-IM6	Diffuse midline glioma, H3 K27-altered	No tissue sequencing	ctDNA+
P-0042748-T05-IM7	Pilocytic astrocytoma with anaplastic features	CDKN2A/B, PTPN11	CDKN2A/B
P-0042807-T03-IM6	Glioblastoma, IDH-wildtype	TERT, EGFR	TERT, EGFR
P-0042827-T01-IM6	Diffuse pediatric-type high-grade glioma, H3-wildtype and IDH-wildtype
P-0043598-T01-IM6	Glioblastoma, IDH-wildtype	NF1, TERT, PTEN, EGFR, MET, MDM2	TERT, NF1, PTEN
P-0051040-T03-IM7	Oligodendroglioma, IDH-mutant and 1p/19q codeleted	IDH1, TERT, CIC	IDH1, CIC
P-0051040-T05-IM7	Oligodendroglioma, IDH-mutant and 1p/19q codeleted	IDH1, TERT, CIC	IDH1, TERT, CIC
P-0054749-T02-IM7	Glioblastoma, IDH-wildtype	TERT, EGFR	TERT promoter mutation
P-0055497-T01-IM6	Glioblastoma, IDH-wildtype	No tissue sequencing	NF1
P-0056312-T02-IM7	Astrocytoma, IDH-mutant	IDH1, TP53	IDH1, TP53
P-0056312-T03-IM7	Astrocytoma, IDH-mutant	IDH1, TP53	IDH1, TP53
P-0057016-T04-IM7	Glioblastoma, IDH-wildtype	NF1	NF1
P-0059038-T02-IM7	Glioblastoma, IDH-wildtype	TERT, EGFR, PTEN	TERT, EGFR, PTEN
P-0059038-T03-IM7	Glioblastoma, IDH-wildtype	TERT, EGFR, PTEN	TERT, EGFR, PTEN
P-0059167-T01-IM7	Glioma (NOS)	PDGFRA, CDKN2A	PDGFRA, CDKN2A
P-0059475-T03-IM7	Diffuse midline glioma, H3 K27-altered	No tissue sequencing	H3F3A
P-0060302-T03-IM7	Ependymoma	No tissue sequencing	ctDNA+
P-0060604-T02-IM7	Glioblastoma, IDH-wildtype	TERT, NF1	TERT, NF1
P-0061628-T01-IM7	Glioblastoma, IDH-wildtype	No tissue sequencing	TERT, EGFR, MDM2, CDK4
P-0061628-T02-IM7	Glioblastoma, IDH-wildtype	No tissue sequencing	TERT, EGFR, MDM2, CDK4
P-0061628-T03-IM7	Glioblastoma, IDH-wildtype	No tissue sequencing	EGFR
P-0061628-T04-IM7	Glioblastoma, IDH-wildtype	No tissue sequencing	TERT, EGFR, MDM2, CDK4
P-0062486-T02-IM7	Glioblastoma, IDH-wildtype	TERT, EGFR	TERT, EGFR
P-0065133-T01-IM7	Optic pathway glioma, low-grade	FGFR1, PTPN11	FGFR1, PTPN11
P-0065133-T04-IM7	Optic pathway glioma, low-grade	FGFR1, PTPN11	FGFR1, PTPN11
P-0068743-T02-IM7	Glioblastoma, IDH-wildtype	NF1
P-0068743-T07-IM7	Glioblastoma, IDH-wildtype	NF1, TP53, CDKN2A/B	CDKN2A/B
P-0071146-T03-IM7	Diffuse pediatric-type high-grade glioma, H3-wildtype and IDH-wildtype
P-0071527-T01-IM7	Diffuse midline glioma, H3 K27-altered	No tissue sequencing
P-0071611-T01-IM7	IDH-mutant astrocytoma	IDH1, TP53	IDH1, TP53
P-0071642-T01-IM7	Glioblastoma, IDH-wildtype	TERT, PTEN	TERT
P-0071642-T02-IM7	Glioblastoma, IDH-wildtype	TERT, PTEN	TERT, PTEN
P-0072220-T02-IM7	Diffuse midline glioma, H3 K27-altered	H3F3A	H3F3A
P-0072533-T02-IM7	Glioblastoma, IDH-wildtype	TERT, EGFR, PDGFRA, MDM2	PDGFRA, MDM2
P-0073446-T02-IM7	Glioblastoma, IDH-wildtype	No tissue sequencing	EGFR
P-0075386-T02-IM7	High grade glioma, KRAS Q61H mutant	KRAS	KRAS
P-0077777-T02-IM7	Glioblastoma, IDH-wildtype	TERT	NF1, TERT
P-0080335-T02-IM7	Diffuse midline glioma, H3 K27-altered	H3F3A	H3F3A
P-0083253-T01-IM7	Diffuse midline glioma, H3 K27-altered	No tissue sequencing	H3F3A
P-0083258-T01-IM7	Glioblastoma, IDH-wildtype	EGFR	EGFR
P-0084028-T01-IM7	Glioblastoma, IDH-wildtype	No tissue sequencing	FGFR3 fusion
P-0084675-T01-IM7	Diffuse midline glioma, H3 K27-altered	No tissue sequencing	H3F3A
P-0086233-T01-IM7	Astrocytoma, IDH-mutant	No tissue sequencing	IDH1, ATRX, TP53, CDKN2A/B
